# Supplementary material for: Biochemical changes in lumbar facet joint and disc degeneration by T2* mapping
Source: BMC Musculoskelet Disord. 2024 Mar 20;25:224. doi: 10.1186/s12891-024-07265-9 (PMC10953206; doi:10.1186/s12891-024-07265-9)
Supplement: Supplementary file 1 — Supplementary Material 1 [file 12891_2024_7265_MOESM1_ESM.csv]

patient	gender	age	BMI	duration	study	level	L	R	L2	R2	LT2	RT2	LT22	RT22	D	D2	AT2	NT2	PT2	AT22	NT22	PT22
1	0	44	21.63	18	1	3	4	4	4	4	14.08	17	13.88	17.23	4	4	77.11	60.03	52.54	68.59	71.36	50.23
0	0	44	21.63	18	1	4	2	2	3	2	19.69	18.23	18.54	17.98	3	3	86.43	82.12	49.45	90.22	82.27	50.74
0	0	44	21.63	18	1	5	4	2	4	2	23.28	36.94	21.86	34.64	2	2	37.02	63.68	28.96	35.58	85.55	27.29
1	1	53	23.59	30	1	3	1	1	2	1	22.1	33.93	21.84	35.2	3	2	35.72	79.15	74.87	45.12	78.26	67.93
0	1	53	23.59	30	1	4	4	4	4	4	16.5	32.09	17.22	32.56	4	4	37.46	61.28	44.51	37.69	56.88	42.76
0	1	53	23.59	30	1	5	2	3	2	3	16.52	16.86	15.98	17.28	4	4	56.49	76.27	30.07	47.27	79.58	23.96
1	1	47	28.34	2	1	1	3	2	3	3	13.63	20.91	14.55	17.49	3	2	37.52	51.52	24.45	40.49	48.44	23.63
0	1	47	28.34	2	1	2	2	2	2	2	22.21	29.35	22.26	31.47	3	3	43.53	50.41	35.91	41.73	49.42	46.87
0	1	47	28.34	2	1	3	1	2	1	2	25.75	44.37	26.85	51.64	4	4	50.03	60.96	38.32	43.39	61.43	37.91
0	1	47	28.34	2	1	4	1	2	1	1	26.42	35.76	26.09	34.36	2	2	60.88	111.18	37.63	54.1	95.4	31.18
0	1	47	28.34	2	1	5	2	2	2	3	20.05	14.03	20	14.11	1	1	56.91	95.57	26.21	54.35	93.07	26.91
1	0	61	18.49	48	1	1	2	2	2	1	23.83	18.71	24.24	19.01	3	2	111.78	81.35	59.34	100.23	81.77	63.09
0	0	61	18.49	48	1	2	2	2	2	2	21.51	25.77	20.98	26.12	3	3	96.8	94.46	52.6	91.38	97.73	41.65
0	0	61	18.49	48	1	3	2	2	3	2	29.68	33.01	30.22	32.89	3	3	120.46	63.23	45.11	109.55	65.68	41.57
0	0	61	18.49	48	1	4	2	3	3	3	16.7	23.34	17.26	22.77	3	3	33.38	46.75	22.29	33.5	38.45	23.71
0	0	61	18.49	48	1	5	1	2	1	2	17.66	18.48	18.24	19.44	4	4	37.88	31.06	36.31	25.44	26.65	20.72
1	1	19	18.67	18	1	1	3	2	2	2	33.31	26.53	27.26	24.99	1	1	79.15	41.76	63.05	52.17	50.78	65.18
0	1	19	18.67	18	1	2	2	2	4	1	26.23	19.69	26.22	19.18	1	1	57.15	53.8	23.28	49.51	57.48	27.26
0	1	19	18.67	18	1	3	2	2	3	2	15.93	19.3	14.66	19.8	1	2	43.92	83.66	29.21	45.86	77.53	42.73
0	1	19	18.67	18	1	4	2	1	2	1	19.85	17.8	19.97	17.79	1	1	58.68	130.3	42.34	61.43	124.47	37.8
0	1	19	18.67	18	1	5	1	1	1	1	21.94	19.94	21.29	20.22	4	4	48.94	35.94	35.68	44.44	35.68	31.7
1	1	43	23.72	144	1	1	2	2	3	2	16.2	27.95	20.66	36.45	1	1	89.93	123.14	75.88	85.78	123.77	47.47
0	1	43	23.72	144	1	2	1	2	1	2	29.34	23.39	23.08	23.28	3	2	46.92	73.55	28.08	57.06	70.7	32.52
0	1	43	23.72	144	1	3	1	1	1	1	23.94	25.7	19.89	26.27	1	1	35.01	69.05	36.64	56.94	60.8	44.47
0	1	43	23.72	144	1	4	2	2	2	2	31.52	27.74	33.37	27.61	1	1	30.4	88.88	38.09	26.67	88.44	30.38
0	1	43	23.72	144	1	5	4	4	4	4	19.13	17.88	17.25	18.69	1	1	50.2	74.1	29.72	50.93	73.24	30.63
1	0	31	26.01	6	1	1	3	2	3	2	18.69	21.15	17.88	22.24	3	3	37.76	50.03	36.1	48.46	59.72	41.57
0	0	31	26.01	6	1	2	2	2	2	3	12.84	28.13	13.26	27.88	3	3	35.61	57.04	60.58	39.68	58.43	58.1
0	0	31	26.01	6	1	3	2	1	2	1	15.53	23.18	16.13	22.74	4	4	35.72	64.5	49.05	40.55	60.43	29.99
0	0	31	26.01	6	1	4	1	1	1	2	25.34	19.36	24.98	21.16	3	3	37.84	36.86	18.21	40.23	38.16	19.48
0	0	31	26.01	6	1	5	1	1	1	1	16.14	16.75	15.86	17.32	3	3	22.99	51.48	24.86	24.61	46.13	36.11
1	1	65	22.5	24	1	1	2	2	1	2	73.1	23.2	48.83	22.39	2	2	54.72	48.06	24.22	64.29	47.6	23.47
0	1	65	22.5	24	1	2	4	3	2	3	27.37	28.63	27.78	22.79	3	3	84.17	32.27	33.14	93.56	31.75	31.03
0	1	65	22.5	24	1	3	4	3	2	3	24.63	24.11	17.32	21.31	3	3	44.76	47.36	32.16	54.44	43.08	45.99
0	1	65	22.5	24	1	4	4	4	3	2	16.16	25.2	19.75	20.34	4	4	25.35	26.82	35.41	28.93	26.91	35.62
1	1	60	28.31	24	1	1	3	2	2	2	22.84	40.01	24.26	34.41	3	3	63.59	79.26	25.71	69.31	75.87	25.49
0	1	60	28.31	24	1	2	4	3	2	2	39.64	16.26	33.1	16.13	3	3	43.81	55.34	22.95	53.05	53.35	23.98
0	1	60	28.31	24	1	3	3	4	2	3	28.97	34.17	27.84	24.67	4	4	39.54	49.05	41.14	47.38	47.82	39.28
0	1	60	28.31	24	1	5	2	3	2	2	19.15	18.7	19.22	18.42	3	2	26.65	114.99	40.02	25.85	111.48	40.4
1	1	49	22.58	0.5	1	1	4	2	3	3	20.45	23.84	21.16	22.93	2	3	86.15	34.02	46.94	83.44	34.75	43.85
0	1	49	22.58	0.5	1	2	2	2	2	3	18.76	72.05	19.02	68.12	2	2	81.43	41.2	36.69	72.45	48.17	40.54
0	1	49	22.58	0.5	1	3	1	2	1	2	26.03	33.28	25.97	31.59	3	3	44.47	51.49	31.62	38.59	57.01	27.08
0	1	49	22.58	0.5	1	4	1	3	1	4	27.23	30.04	29.16	27.89	4	4	38.23	91.63	60.87	40.5	92.41	58.27
0	1	49	22.58	0.5	1	5	3	4	3	4	25.95	33.42	26.13	34.04	1	1	50.67	50.59	24.96	49.63	50.31	24.05
1	0	65	23.37	12	1	1	2	3	2	3	16.98	23.22	17.14	21.76	3	3	81.04	46.15	68.33	95.93	44.22	74.72
0	0	65	23.37	12	1	2	1	2	1	3	17.41	41.65	18.45	38.93	3	4	37.07	45.52	62.58	38.2	45.52	42.87
0	0	65	23.37	12	1	4	4	3	4	3	24.93	27.67	26.36	28.27	4	4	20.98	40.06	19.78	23.16	35.31	17.99
0	0	65	23.37	12	1	5	1	2	1	2	19.5	17.79	18.68	17.24	3	3	23.12	45.63	16.07	20.79	44.14	16.09
1	1	47	23.03	240	1	1	2	3	2	2	14.8	17.55	15.16	17.12	1	1	35	51.51	24.63	25.72	49.06	27.79
0	1	47	23.03	240	1	2	3	4	3	2	19.92	19.11	21.16	18.57	2	2	57.3	68.94	24.03	53.5	70.02	23.91
0	1	47	23.03	240	1	3	3	3	3	2	17.06	21.17	17.92	19.97	2	2	63.81	68.46	40.2	80.81	64.57	44.45
0	1	47	23.03	240	1	4	3	2	3	2	25.09	24.15	24	23.1	4	4	32.37	47.7	43.04	35.69	46.67	40.58
0	1	47	23.03	240	1	5	2	3	2	2	30.6	24.61	31.57	24.22	3	2	38.09	59.89	25.4	42.3	65.51	28.09
1	1	33	26.67	2	1	1	1	4	1	4	28.69	27.85	29.46	26.24	1	1	40.68	61.11	20.23	35.87	56.69	32.35
0	1	33	26.67	2	1	2	1	1	1	1	27.44	17.27	28.2	16.46	1	1	83.03	77.34	28.46	83.57	73.85	32.59
0	1	33	26.67	2	1	3	1	2	1	2	39.93	35.5	36.12	40.28	1	1	42.81	98.12	25.13	19.9	87.41	35.43
0	1	33	26.67	2	1	4	1	2	2	2	21.62	28.52	20.64	28.86	1	1	69.37	116.32	32.59	50.56	115.84	31.93
0	1	33	26.67	2	1	5	2	2	3	2	17.35	16.94	19.69	17.27	3	3	38.2	53.72	26.83	42.45	49.74	25.96
1	1	52	22.49	2	1	1	1	1	1	1	14.55	15.36	13.86	14.67	2	2	31.19	76.77	31.6	21.04	46.27	27.76
0	1	52	22.49	2	1	2	2	2	2	2	19.22	18.27	20.13	19.86	2	2	42.71	120.46	55.22	52.25	115.29	71.1
0	1	52	22.49	2	1	3	2	2	2	3	22.7	22.83	21.35	22.29	3	2	35.49	79.25	37.71	32	79.84	38.16
0	1	52	22.49	2	1	4	1	1	1	2	22.43	25.36	21.89	24.93	3	3	34.16	69.15	27.59	29.57	70.92	29.07
0	1	52	22.49	2	1	5	2	2	2	1	20.66	19.38	19.83	18.94	3	2	23.01	81.3	18.86	28.71	84.55	20.29
1	1	50	23.74	24	1	1	3	2	2	2	19.17	17.61	19.71	14.9	2	2	90.29	79.28	23.18	91.19	75.61	23.3
0	1	50	23.74	24	1	2	3	2	2	2	14.83	15.58	14.96	14.82	2	2	158.48	86.27	27.41	118.56	86.7	28.58
0	1	50	23.74	24	1	3	3	2	3	3	33.63	26.07	35.75	25.63	3	2	128.72	93.61	35.92	122.79	93.25	46.01
0	1	50	23.74	24	1	4	2	3	2	3	17.67	19.85	17.83	19.57	4	4	126.84	66.13	18.85	108.9	66.89	19.05
0	1	50	23.74	24	1	5	2	2	2	2	19.1	21.51	19.04	21.67	3	2	52.92	87.1	31.26	57.41	91.87	30.03
1	1	27	22.99	6	1	1	2	3	3	3	16.61	17.77	16.95	18.21	1	1	32.6	43.17	28.65	64.95	42.79	60.72
0	1	27	22.99	6	1	2	3	2	2	2	18.55	20.3	18.77	21.31	1	1	32.6	71.2	17.38	31.59	71.61	27.97
0	1	27	22.99	6	1	3	3	4	4	3	14.56	17.8	14.64	19.22	2	2	73.25	92.06	32.94	68.15	93.16	32.01
0	1	27	22.99	6	1	4	3	3	3	2	13.85	51.92	18.01	22.45	4	4	65.51	36.67	17.72	65.92	35.97	17.76
1	1	34	23.05	2	1	1	2	3	2	2	16.78	19.5	17.53	20.12	1	1	68.49	38.58	23.41	66.79	40.47	24.85
0	1	34	23.05	2	1	2	2	3	2	3	18.48	11.74	17.89	11.98	1	1	47.91	51.48	19.19	44.94	55.12	19.21
0	1	34	23.05	2	1	3	2	4	2	4	17.56	15.14	16.37	15.86	1	1	32.33	45.3	20.3	35.59	43.82	19.78
0	1	34	23.05	2	1	4	2	3	2	2	17.38	18.31	18.27	17.86	4	4	47.45	33.09	19.51	52	32.76	21.83
0	1	34	23.05	2	1	5	3	4	3	4	16.07	17.58	17.02	18.37	4	4	38.41	37.34	20.76	43.56	39.47	21.26
1	1	77	27.04	180	1	1	4	3	2	2	17.69	15.38	17.95	14.52	4	4	37.47	21.91	17.82	40.27	22.16	18.44
0	1	77	27.04	180	1	2	2	3	2	2	15.37	17.91	17.77	18.71	3	3	40.61	89.47	24.76	39.1	95.1	26.62
0	1	77	27.04	180	1	3	3	4	3	4	15.21	15.68	14.66	15.35	3	2	46.61	119.36	34.67	39.92	119.96	31.11
0	1	77	27.04	180	1	5	2	2	2	2	26.93	19.93	25.37	20.22	3	2	34.06	93.3	27.17	34.17	90.46	26.34
1	0	52	22.15	24	1	1	2	2	2	3	17.61	20.58	18.16	19.88	2	3	104.6	19.99	30.13	96.89	22.33	22.15
0	0	52	22.15	24	1	2	4	2	4	2	15.64	14.15	14.92	14.55	2	3	72.18	28.25	21.25	92.74	28.1	24.48
0	0	52	22.15	24	1	3	2	3	3	2	18.39	15.5	19.27	14.86	3	2	41.76	128.41	32.36	44.79	126.72	30.02
0	0	52	22.15	24	1	4	4	4	4	3	22.46	27.53	21.62	28.12	4	4	31.69	31.94	22.14	30.23	32.1	21.98
0	0	52	22.15	24	1	5	2	3	3	2	20.24	13.43	19.94	12.97	2	2	24.28	112.82	42.04	29.9	108.95	30.47
1	1	20	18.36	3	1	1	2	3	3	2	15.68	13.14	15.46	13.36	1	1	120.35	25.53	69.05	110.73	26.04	75.67
0	1	20	18.36	3	1	2	2	3	1	3	11.04	9.82	10.93	9.77	1	1	59.72	36.44	18.51	47.81	38.21	16.89
0	1	20	18.36	3	1	3	3	4	1	1	13.05	14.45	13.49	13.96	1	1	62.67	24.24	19.99	75.63	24.01	23.22
0	1	20	18.36	3	1	4	3	2	1	1	40.11	16.98	35.76	16.72	1	1	88.45	61.41	19.02	86.53	62.69	19.01
0	1	20	18.36	3	1	5	4	3	2	2	23.4	17.32	23.28	17.85	2	3	23.59	37.86	22.5	23.43	37.73	21.15
1	0	68	22.83	24	1	1	4	3	4	2	14.61	12.59	15.23	11.96	4	4	23.6	35.37	24.57	23.59	34.78	23.83
0	0	68	22.83	24	1	2	3	3	2	3	19.43	27.06	20.12	26.88	4	4	34.26	22.91	18.41	38.05	22.87	18.97
0	0	68	22.83	24	1	3	3	2	3	2	16.03	20.55	15.68	22.06	3	3	27.21	51.03	24.32	33.68	48.4	23.61
0	0	68	22.83	24	1	4	4	2	4	1	13.06	19.8	12.58	18.76	3	3	32.26	46.16	24.32	26.11	47.87	24.4
0	0	68	22.83	24	1	5	2	3	2	3	22.94	20.81	23.32	21.12	4	4	28.83	32.41	33.86	33.46	30.98	35.43
1	0	53	27.73	9	1	1	3	3	2	2	15.28	15.52	14.9	12.32	2	3	19.26	50.41	23.56	21.14	48.66	27.81
0	0	53	27.73	9	1	2	4	3	2	3	18.07	21.28	18.57	18.37	3	3	35.98	41.48	31.01	38.65	40.42	36.63
0	0	53	27.73	9	1	3	3	2	2	2	27.85	40.85	28.97	59.98	3	2	42.4	92.24	65.64	44.48	84	62.2
0	0	53	27.73	9	1	4	1	2	1	2	23.69	35.19	22.42	35.6	4	3	20.35	66.19	24.48	32.58	59.53	26.08
0	0	53	27.73	9	1	5	1	1	1	1	32.04	21.03	33.81	20.81	4	4	31.04	44.43	25.41	33.83	42.47	26.04
1	0	53	19.92	12	1	1	3	2	2	2	19.88	52.79	14.14	30.94	1	1	27.22	88.5	19.3	25.69	76.95	17.04
0	0	53	19.92	12	1	2	4	3	3	3	21.11	17.48	19.32	17.25	1	1	26.87	97.12	18.27	34.73	84.94	19.29
0	0	53	19.92	12	1	3	3	4	1	2	24.24	18.04	25.18	16.02	2	3	79.08	58.93	15.54	83.94	59.33	16.93
0	0	53	19.92	12	1	4	2	2	2	2	13.28	14.52	16.21	13.49	3	3	50.01	45.91	24.39	46.81	46.69	25.24
0	0	53	19.92	12	1	5	1	2	1	2	18.09	15.68	18.4	15.03	4	4	23.43	29.82	34.61	22.64	28.74	18.91
1	0	46	20.5	72	1	1	2	2	2	2	14.25	14.98	14.42	13.27	1	1	135.8	84.5	40.32	43.27	59.04	36.4
0	0	46	20.5	72	1	2	2	1	2	2	15.76	15.18	15.9	14.35	1	1	37.22	72.31	25.06	27.43	82.99	27.95
0	0	46	20.5	72	1	3	2	2	2	2	18.52	21.57	18.49	21.39	3	2	110.89	94.99	29.11	114.42	92.75	30.83
0	0	46	20.5	72	1	4	1	2	1	2	16.36	16.42	16.15	16.59	4	4	23.17	39.57	20.41	35.3	24.96	24.05
0	0	46	20.5	72	1	5	2	2	2	3	11.72	12.55	12.2	11.26	1	1	21.39	74.97	21.08	22.77	42.72	22.22
1	0	68	29.28	216	1	1	2	2	2	2	13.58	12.7	14.38	11.76	3	3	20.75	22.32	14.35	23.92	18.95	16.65
0	0	68	29.28	216	1	2	2	2	3	3	27.33	21	28.12	18.67	3	3	32.77	24.84	18.42	16.44	19.85	12.98
0	0	68	29.28	216	1	4	1	1	2	1	20.28	12.61	22.14	11.58	4	4	23.12	19.73	17.74	20.97	20.44	16.62
0	0	68	29.28	216	1	5	2	2	2	1	13.88	12.39	14.23	11.96	2	2	31.91	62.7	28.5	22.42	41.54	16.16
1	0	58	23.44	168	1	1	2	2	2	3	20.54	23.57	21.69	21.38	1	1	123.99	40.06	27.44	117.07	38.13	33.95
0	0	58	23.44	168	1	2	2	2	3	3	38.12	26.31	35.98	25.31	3	3	82.9	48.31	22.42	91.14	52.64	22.16
0	0	58	23.44	168	1	3	2	2	2	2	17.31	19.42	17.88	18.96	3	2	19.27	92.4	41.12	31.85	93.11	37.38
0	0	58	23.44	168	1	4	2	2	2	1	23.5	18.9	23.12	17.65	4	3	29.64	44.47	40.7	32.96	43.84	42.08
0	0	58	23.44	168	1	5	3	2	3	2	11.67	16.22	10.98	17.52	4	4	24.59	23.88	27.99	23.55	25.14	25.14
1	1	61	27.55	48	1	1	2	2	2	2	18.02	17.03	17.75	17.85	3	3	16.68	22.93	19.01	22.3	23.24	19.16
0	1	61	27.55	48	1	2	3	2	2	2	19.81	19.18	17.33	17.25	4	4	43.22	32.57	18.57	39.34	34.02	18.92
0	1	61	27.55	48	1	3	3	2	3	3	22.37	16.41	22.25	15.97	4	4	38.29	41.6	25.56	33.31	42.34	25.14
0	1	61	27.55	48	1	4	2	2	2	3	29.53	19.23	21.03	18.16	3	3	30.95	59.24	43.54	38.06	60.79	42.97
0	1	61	27.55	48	1	5	2	2	2	2	29.88	21.08	29.35	21.18	3	3	29.91	47.42	23.16	34.27	46.92	33.82
1	1	39	23.72	144	1	1	2	2	2	2	15.79	16.67	15.72	17.69	1	1	16.88	70.23	23.42	17.23	69.17	22.46
0	1	39	23.72	144	1	2	2	2	2	2	21.31	19.71	21.77	20.03	1	1	16.69	80.15	19.46	25.21	85.3	19.56
0	1	39	23.72	144	1	3	2	2	2	2	16.93	15.22	16.35	13.78	3	3	21.22	55.49	22.69	24.69	49.95	25.81
0	1	39	23.72	144	1	4	1	2	2	2	19.09	17.29	19.32	17.39	4	4	26.55	42.52	20.96	27.59	43.25	20.48
0	1	39	23.72	144	1	5	2	2	2	2	19.19	21.62	20.05	22.47	3	3	27.98	37.66	20.19	35.54	36.61	18.2
1	0	40	21.72	60	1	1	2	2	3	2	24.86	19.21	21.41	17.34	1	1	95.64	35.62	41.36	89.31	38.12	47.06
0	0	40	21.72	60	1	2	2	2	3	4	17.35	18.59	16.91	18.19	2	2	75.38	73.56	41.45	73.01	77.55	37.67
0	0	40	21.72	60	1	3	2	2	2	2	18.23	15.28	17.59	14.36	2	2	96.43	99.96	30.9	101.23	100.29	30.65
0	0	40	21.72	60	1	4	2	2	2	2	14.62	18.1	14.62	17.88	4	4	55.04	41.87	17.95	60.67	42.38	18.51
0	0	40	21.72	60	1	5	1	2	2	2	23.36	22.12	27.3	21.74	3	4	78.26	19.02	41.76	72.27	20.39	55.49
1	1	53	17.71	120	1	1	2	2	2	2	17.3	18.54	16.38	17.1	1	1	119.43	62.94	30.42	107.67	60.01	32.12
0	1	53	17.71	120	1	2	2	2	2	4	24.44	22.35	23.52	21.56	1	1	81.28	41.94	50.01	91.02	41.87	53.69
0	1	53	17.71	120	1	3	2	3	2	2	20.18	27.18	19.23	25.51	2	2	67.29	39.24	22.85	53.11	37.08	26.8
0	1	53	17.71	120	1	4	2	2	2	2	13.33	26.59	12.93	23.78	2	3	58.86	44.62	20.31	57.68	42.32	18.02
0	1	53	17.71	120	1	5	2	2	2	2	25.07	24.59	24.51	19.87	4	4	63.77	36.29	17.57	74.87	22.53	36.24
1	0	44	21.63	18	1	1	2	3	2	3	14.95	19.77	15.29	18.46	1	1	138.79	26.3	38.52	133.24	25.36	29.58
0	0	44	21.63	18	1	2	2	2	2	2	22.1	24.05	23.64	29.03	1	1	110.24	38.52	20.57	115.37	35.24	25.62
0	0	44	21.63	18	1	3	3	2	2	2	20.97	19.17	20.98	19.59	4	4	40.81	25.22	17.78	44.25	29.35	20.1
0	0	44	21.63	18	1	4	2	2	1	2	25.6	21.78	24.62	22.64	4	4	26.28	30.87	20.89	30.21	35.08	22.01
0	0	44	21.63	18	1	5	2	1	2	1	16.59	15.8	15.64	16.16	4	4	26.05	33.84	18.37	29.34	36.28	19.35
1	1	50	19.03	156	1	1	2	2	2	2	14.88	17.59	15.11	16.15	2	3	22.32	24.97	44.37	21.15	25.66	44.36
0	1	50	19.03	156	1	2	2	2	2	2	18.46	16.62	17.76	15.7	3	4	17.71	23.54	34.71	18.34	23.64	32.32
0	1	50	19.03	156	1	3	2	2	3	2	23.23	20.8	22.93	20.22	3	3	32.68	49.38	33.3	35.37	49.8	32.7
0	1	50	19.03	156	1	4	2	2	1	2	22.73	16.51	22.24	17.03	4	4	36.16	34.27	34.28	42.68	33.36	33.91
0	1	50	19.03	156	1	5	2	2	2	3	18.53	29.09	18.59	30.04	4	4	20.8	38.72	82.12	26.42	37.54	76.53
1	1	58	19.84	24	1	1	2	2	2	2	14.77	14.87	13.67	14.28	3	3	23.71	44.63	41.3	29.31	49.32	50.21
0	1	58	19.84	24	1	2	3	2	3	3	13.42	17.35	13	15.94	3	2	24.33	56.8	63.56	30.58	60.29	60.28
0	1	58	19.84	24	1	3	1	2	2	3	29.24	23.93	27.6	23.4	3	3	33	57.68	18.66	28.75	61.06	22.51
0	1	58	19.84	24	1	4	2	2	2	2	19	24.29	18.09	24.58	3	3	21.07	85.31	19.09	28.61	90.24	21.63
0	1	58	19.84	24	1	5	2	1	1	1	14.8	21.99	26.57	20.79	4	4	21.56	41.01	18.19	26.16	38.62	23.56
1	1	52	26.93	2	1	1	3	3	3	2	19.93	17.96	20.36	18.12	1	1	25.29	89.11	32.59	30.59	95.34	29.68
0	1	52	26.93	2	1	2	2	3	2	2	15.13	20.45	14.98	19.88	2	2	36.97	44.24	55.41	44.36	52.26	60.39
0	1	52	26.93	2	1	3	2	3	2	3	17.09	15.67	16.94	14.62	3	3	42.91	59.53	23.07	48.35	62.45	30.13
0	1	52	26.93	2	1	4	2	2	1	2	11.99	17.71	13.15	18.21	4	4	36.15	65.28	27	44.25	58.52	24.02
0	1	52	26.93	2	1	5	2	2	1	2	15.42	19.82	15.23	20.14	3	3	56.08	55.15	23.46	61.12	64.01	28.16
1	0	64	25.39	36	1	1	2	2	2	3	11.06	25.61	10.78	24.42	1	1	53.57	63.81	23.87	51.37	65.98	22.98
0	0	64	25.39	36	1	2	2	2	2	1	30.56	14.79	33.68	13.54	1	2	42.51	56.51	18.75	40.54	58.69	17.86
0	0	64	25.39	36	1	3	2	2	1	2	17.77	25.75	16.67	23.94	3	2	81.78	96.63	27.39	75.99	89.58	29.4
0	0	64	25.39	36	1	4	1	3	1	3	49.61	26.7	45.71	27.31	3	3	42.59	40.7	15.01	45.39	42.45	14.86
0	0	64	25.39	36	1	5	1	2	1	3	18.87	22.7	19.97	21.67	4	4	44.81	31.06	20.84	41.28	31.58	24.38
1	0	49	21.88	12	1	1	2	3	3	4	24.75	18.24	21.4	17.94	1	1	164.85	61.4	18.18	158.17	58.15	21.38
0	0	49	21.88	12	1	2	1	2	2	3	13.02	21.92	12.69	20.64	1	1	57.76	55.4	20.93	62.05	50.14	24.15
0	0	49	21.88	12	1	3	2	2	2	3	18.71	37.56	18.82	37.85	3	3	34.73	44.77	26.65	45.15	35.04	31.3
0	0	49	21.88	12	1	4	2	2	3	2	14.97	17.32	15.4	16.63	4	4	35.28	37.86	22.94	41.04	45.08	27.07
0	0	49	21.88	12	1	5	2	2	2	3	12.38	14.76	11.43	14.33	3	3	18.02	42.9	15.76	24.51	50.28	22.29
1	1	67	25.14	0.5	1	1	2	2	2	3	16.03	19.32	15.78	18.69	2	3	22.28	22.51	14.78	23.45	23.57	15.64
0	1	67	25.14	0.5	1	2	3	3	2	2	14.64	14.39	13.58	15.69	3	3	26.03	24.81	16.67	25.68	25.98	15.68
0	1	67	25.14	0.5	1	3	2	3	2	2	23.4	19.02	22.58	18.96	3	3	96.96	53.12	68.3	90.49	50.68	65.86
0	1	67	25.14	0.5	1	4	3	2	3	3	21.86	30.9	23.48	28.37	4	4	24.13	26.03	27.01	22.68	25.31	29.52
0	1	67	25.14	0.5	1	5	2	2	3	2	23.44	15.46	22.88	14.35	4	4	27.43	62.28	29.95	25.32	60.38	32.25
1	1	59	23.78	2	1	1	2	2	2	2	15.59	11.58	15.17	11.83	3	3	52.85	54.22	24.89	58.39	52.41	25.08
0	1	59	23.78	2	1	2	2	3	2	3	13.16	19.09	13.17	18.99	3	3	32.76	34.84	27.07	29.34	44.53	35.82
0	1	59	23.78	2	1	3	2	2	2	2	17.3	20.61	17.55	19.65	3	3	27.07	60.63	36.54	35.55	57.84	25.61
0	1	59	23.78	2	1	4	4	4	4	4	13.8	17.57	13.52	18.22	4	4	31.17	48.86	23.53	24.22	53.92	25.66
0	1	59	23.78	2	1	5	4	3	2	3	18.38	14.14	18.91	14.05	3	3	25.51	41.47	21.4	30.05	48.67	18.26
1	0	52	22.48	120	1	1	2	2	2	2	25.26	29.21	25.38	29.04	1	1	44.47	82.2	28.59	48.58	95.65	35.64
0	0	52	22.48	120	1	2	3	2	3	3	18.43	17.59	18.26	17.37	1	1	50.71	127.76	32.41	62.37	117.36	39.65
0	0	52	22.48	120	1	3	2	2	2	3	21.8	21.13	21.27	20.43	3	3	24.17	53.11	24.34	28.13	56.66	28.82
0	0	52	22.48	120	1	4	1	1	1	2	25.77	18.16	19.85	18.59	4	4	32.94	33.75	22.05	40.83	39.52	18.35
0	0	52	22.48	120	1	5	1	1	1	1	48.35	30.02	50.1	21.21	3	3	24.67	45.04	27.98	30.58	55.22	33.94
1	1	33	25.1	24	1	1	3	2	2	2	19.16	14.94	19.46	14.6	1	1	56.36	70.88	22.84	63.31	66.21	28.36
0	1	33	25.1	24	1	2	2	2	2	2	20.21	22.84	18.6	16.66	1	1	64.61	77.09	24.83	75.34	71.44	33.08
0	1	33	25.1	24	1	3	2	2	2	3	26.62	20.09	27.6	19.56	4	4	34.37	36.75	19.32	30.18	31.05	22.55
0	1	33	25.1	24	1	4	3	2	3	2	20.25	17	20.75	17.05	4	4	27.65	49.01	22.87	32.56	54.24	25.62
0	1	33	25.1	24	1	5	1	2	1	1	31.63	24.59	32.72	24.33	4	4	23.56	40.33	23.07	20.58	44.56	35.14
1	1	79	20.05	24	1	1	2	3	2	3	17.35	26.45	16.34	19.07	3	3	84.73	30.58	37.25	93.28	36.2	41.26
0	1	79	20.05	24	1	2	2	2	2	2	21.5	29.48	21.36	28.93	3	3	55.91	73.22	40.97	62.37	82.46	38.61
0	1	79	20.05	24	1	3	4	4	4	4	27.56	44.69	25.47	35.76	3	2	41.21	68.32	19.28	37.24	76.26	25.43
0	1	79	20.05	24	1	4	4	4	4	4	15.93	33.86	12.46	23.53	4	4	30.99	34.66	25.07	38.62	40.13	31.16
0	1	79	20.05	24	1	5	1	1	1	1	33.87	20.42	35.96	19.74	3	3	19.56	50.32	27.74	22.15	48.39	30.36
1	1	27	19.1	1	1	1	2	2	2	3	27.14	19.11	24.55	17.07	1	1	83.15	22.43	21.66	90.31	29.45	25.34
0	1	27	19.1	1	1	2	2	2	2	2	16.7	16.57	18.24	15.66	1	1	94.34	21.23	21.25	88.64	25.37	23.61
0	1	27	19.1	1	1	3	2	2	2	3	16.83	29.78	15.14	30.76	1	1	67.73	44.53	29.55	73.25	49.61	33.24
0	1	27	19.1	1	1	4	3	2	2	2	41.61	30.19	44.85	31.13	1	1	64.09	56.85	24.06	77.34	62.81	26.31
0	1	27	19.1	1	1	5	2	2	2	2	20.54	20.68	21.09	20.86	4	4	28.91	31.22	15.79	33.25	38.44	24.28
1	0	48	21.37	84	1	1	2	2	2	2	12.72	15.09	11.86	15.59	1	1	57.12	30.15	16.47	62.38	36.35	20.39
0	0	48	21.37	84	1	2	2	2	3	2	15.1	17.81	15.8	15.8	1	1	119.22	41.87	16.39	108.37	38.47	19.34
0	0	48	21.37	84	1	3	2	2	2	3	15.9	14.98	16.19	14.69	4	4	46.31	32.36	18.1	49.37	45.63	22.68
0	0	48	21.37	84	1	4	3	2	2	3	20.46	15.53	20.81	15.9	3	3	23.02	40.4	35.93	29.58	34.01	33.88
0	0	48	21.37	84	1	5	2	2	2	2	18.98	16.77	20.12	16.46	3	3	21.39	38.37	28.63	28.64	40.28	31.29
1	1	46	27.68	180	1	1	2	3	3	2	12.94	17.79	11.87	17.94	1	1	33.13	22.31	50.24	29.58	28.68	62.37
0	1	46	27.68	180	1	2	2	3	2	3	24.86	18.71	24.53	18.92	2	2	50.16	82.17	82.55	64.38	92.46	88.61
0	1	46	27.68	180	1	3	3	3	3	3	20.23	21.86	19.45	21.7	2	3	42.95	33.48	32.61	49.38	39.09	36.48
0	1	46	27.68	180	1	4	2	3	2	3	19.04	17.64	18.31	18.1	3	2	27.59	68.16	43.97	33.27	73.51	49.05
0	1	46	27.68	180	1	5	3	2	2	2	19.1	21.19	19.67	21.33	3	3	39.69	47.17	28.77	46.32	54.29	32.59
1	0	42	27.06	5	1	1	2	2	2	2	19.6	17.41	19.61	16.49	3	3	45.46	25.35	17.73	48.32	24.68	18.12
0	0	42	27.06	5	1	2	2	2	3	2	25.59	118.12	25.81	129.65	3	3	28.76	22.22	19.57	27.32	23.12	22.21
0	0	42	27.06	5	1	3	4	2	4	2	20.05	23.42	19.88	23.59	3	3	55.37	36.96	115.48	52.86	40.26	105.75
0	0	42	27.06	5	1	4	2	2	3	3	17.43	13.98	17.77	13.12	4	4	21.98	31.29	31.86	20.95	32.31	34.68
0	0	42	27.06	5	1	5	1	1	1	1	17.88	21.73	18.41	20.78	4	4	25.33	32.1	19.82	25.68	34.12	21.36
1	0	41	24.46	24	1	1	2	2	2	2	14.74	14.22	14.75	14.24	4	4	91.82	42.2	20.84	105.37	49.49	29.34
0	0	41	24.46	24	1	2	2	3	2	3	21.34	33.26	20.75	26.53	1	1	47.71	31.98	33.62	50.09	25.38	46.31
0	0	41	24.46	24	1	3	2	2	2	2	19.44	20	19.87	18.74	4	4	39.51	33.29	34.24	43.29	36.27	45.29
0	0	41	24.46	24	1	4	2	3	2	2	24.42	24.45	24.85	24.7	4	4	21.51	32.45	16.33	31.01	40.16	21.06
0	0	41	24.46	24	1	5	2	2	2	2	11.43	16.28	10.92	13.4	1	1	25.37	61.59	44.03	33.18	58.39	51.81
1	1	42	22.32	5	1	1	2	2	2	2	18.83	14.22	17.71	13.45	1	1	90.86	27.39	22.48	105.67	32.95	29.62
0	1	42	22.32	5	1	2	2	2	2	2	19.19	17.31	19.31	17.11	1	1	86.74	33.99	32.64	94.56	44.26	43.59
0	1	42	22.32	5	1	3	2	2	2	3	20.01	16.19	19.44	15.52	1	1	46.37	44.45	25.03	52.65	39.61	34.37
0	1	42	22.32	5	1	4	2	1	3	2	20.55	22.92	20.63	20.89	4	3	77	44.46	23.19	80.27	51.36	35.19
0	1	42	22.32	5	1	5	2	2	2	2	15.4	17.81	15.33	17.69	3	3	50.71	33.31	22.54	58.61	41.56	30.05
1	1	22	21.15	0.25	1	1	2	2	3	3	20.61	20.19	20.12	21.6	1	1	40.12	63.87	43	52.14	55.62	49.37
0	1	22	21.15	0.25	1	2	2	2	2	3	13.33	13.07	13.33	12.98	1	1	36.41	46.94	42.14	45.83	38.92	40.35
0	1	22	21.15	0.25	1	3	2	2	2	2	19.19	13.43	20.03	12.93	1	1	47.63	70.92	28.6	52.73	82.61	35.95
0	1	22	21.15	0.25	1	4	2	2	1	2	19.94	18.36	19.76	18.46	2	2	88.03	68.41	33	96.33	73.56	38.64
0	1	22	21.15	0.25	1	5	1	2	1	2	19.34	15.87	18.66	15.72	4	4	43.94	43.43	19.17	49.64	50.62	22.77
1	0	38	27.22	120	1	1	2	2	1	2	27.33	27.7	27.03	27.88	3	3	31.56	49.1	18.49	38.69	53.61	25.34
0	0	38	27.22	120	1	2	2	2	2	2	17.61	11.74	17.33	12.08	4	4	21.72	56.41	23.35	28.39	62.35	30.08
0	0	38	27.22	120	1	3	2	2	3	2	16.1	15.16	15.81	15.21	4	4	29.34	66.65	20.15	35.06	74.2	25.37
0	0	38	27.22	120	1	4	2	2	2	2	16	17.99	15.19	17.9	2	3	46.31	106.57	20.05	52.91	113.57	30.18
0	0	38	27.22	120	1	5	1	2	2	2	15.2	18.53	14.96	18.38	4	4	29.64	34.03	20.21	36.16	36.27	34.81
1	1	43	23.67	2	1	1	2	2	2	2	16.9	17.32	17.14	16.55	1	1	81.15	36.17	18.29	89.34	41.24	25.31
0	1	43	23.67	2	1	2	2	2	2	2	15.87	15.11	15.88	14.93	1	1	38.83	62.3	21.42	43.51	57.68	33.04
0	1	43	23.67	2	1	3	2	2	2	3	14.6	14.96	14.93	14.59	2	2	28.28	99.41	28.36	32.28	101.84	32.15
0	1	43	23.67	2	1	4	1	2	1	2	31.85	16.64	33.79	16.39	4	4	40.3	46.91	31.81	49.37	52.05	36.22
0	1	43	23.67	2	1	5	2	2	2	3	17.75	18.47	17.23	17.78	1	1	37.05	46.89	29.02	36.54	53.62	31.27
1	0	39	20	48	1	1	2	2	2	3	17.75	18.47	17.23	17.78	1	1	37.05	46.89	29.02	36.54	53.62	31.27
0	0	39	20	48	1	2	3	2	2	2	11.87	12.92	11.74	12.76	1	1	30.76	31.65	19.84	37.53	34.84	22.14
0	0	39	20	48	1	3	2	2	1	1	13.16	11.06	13.48	11.03	1	1	35.04	67.92	19.27	42.31	72.39	24.15
0	0	39	20	48	1	4	2	2	2	2	15.04	14.02	14.75	13.75	3	2	58.61	82.93	18.62	64.86	82.64	24.03
0	0	39	20	48	1	5	2	2	2	3	15.14	20.62	15.01	20.49	3	3	21.47	32.22	17.48	29.62	43.91	24.67
1	0	45	27.06	36	1	1	2	2	2	2	21.59	20.19	22.34	19.64	1	1	48.89	61.82	27.05	52.94	65.37	32.85
0	0	45	27.06	36	1	2	2	2	3	2	20.29	18.8	21.46	19.24	1	1	29.62	80.69	31.64	33.31	88.44	38.3
0	0	45	27.06	36	1	3	2	1	2	1	17.83	18.21	16.98	19.38	4	4	50.21	76.99	33.06	59.59	85.61	40.8
0	0	45	27.06	36	1	4	2	2	2	2	15.19	17.73	14.89	16.77	4	4	69.89	42.86	25.91	73.62	49.37	34.21
0	0	45	27.06	36	1	5	2	2	3	2	20.01	19.11	19.36	18.99	1	1	39.55	112.49	26.96	44.93	123.61	33.41
1	1	36	24.17	120	1	1	2	2	3	2	14.73	16.43	14.82	15.92	1	1	118.79	52.89	21.04	124.33	62.75	29.28
0	1	36	24.17	120	1	2	3	2	3	2	13.05	18.75	12.92	17.9	1	1	61.69	85.19	22.56	93.24	91.52	29.65
0	1	36	24.17	120	1	3	2	1	2	2	14.52	14.83	13.36	14.06	2	2	31.15	128.06	79.33	43.28	111.83	84.77
0	1	36	24.17	120	1	4	2	2	2	3	16.54	17.1	16.23	15.75	3	2	35.04	79.24	28.42	43.29	80.24	35.26
0	1	36	24.17	120	1	5	2	2	2	2	14.57	17.8	15.03	17.84	1	1	56.77	102.85	20.45	65.11	113.44	25.33
1	0	37	22.04	48	1	1	2	3	2	3	30.67	20.07	31.72	20.37	1	1	134.29	46.85	21.97	144.81	42.37	32.07
0	0	37	22.04	48	1	2	2	2	2	2	18.73	17.32	18.66	17.75	1	2	20.21	62.27	56.61	28.61	59.33	52.17
0	0	37	22.04	48	1	3	2	2	3	2	15.69	18.27	15.22	18.17	1	2	19.83	57.82	35.91	22.51	63.54	40.22
0	0	37	22.04	48	1	4	2	2	2	2	11.34	17.72	11.03	17.79	4	4	13.09	20.89	16.19	18.53	25.82	22.24
0	0	37	22.04	48	1	5	2	2	2	3	16.14	14.81	12.93	14.83	4	4	29.85	26.56	16.23	31.61	34.59	26.64
1	0	38	20.31	3	1	1	2	2	2	2	15.56	48.46	16.3	25.41	1	1	95.1	24.57	24.55	104.34	31.18	31.28
0	0	38	20.31	3	1	2	2	2	2	3	13.58	15.81	13.3	16.08	1	1	58.78	60.28	20.15	52.31	58.34	28.27
0	0	38	20.31	3	1	3	3	2	3	2	14.31	13.77	14.34	13.94	1	1	111.69	64.53	25.26	108.62	59.44	29.37
0	0	38	20.31	3	1	4	3	2	2	2	18.93	17.12	19.16	17.18	2	1	44.59	100.95	25.26	41.87	95.33	33.84
0	0	38	20.31	3	1	5	2	1	2	1	18.82	15.93	18.9	15.8	3	4	30.92	38.96	20.05	38.34	41.61	25.51
1	0	39	24.03	4	1	1	2	3	2	3	25.9	34.23	25.73	32.42	1	1	81.45	71.67	36.83	86.46	74.65	45.21
0	0	39	24.03	4	1	2	3	3	2	3	20.35	34.18	20.75	33.78	2	2	24.09	59.21	31.93	32.28	62.41	36.15
0	0	39	24.03	4	1	3	2	2	2	2	21.12	25.79	21.53	25.38	2	2	36.65	99.56	50.43	42.61	102.49	56.34
0	0	39	24.03	4	1	4	2	3	1	2	21.02	19.47	21.52	19.28	4	4	36.41	41.6	31.58	40.28	46.38	36.51
0	0	39	24.03	4	1	5	2	2	2	2	12.98	14.01	13.29	13.89	1	1	35.16	140.65	21.42	42.18	151.36	27.31
1	0	61	25.24	18	1	1	2	2	3	2	24.97	26.1	25.13	25.78	3	2	43.37	74.66	38.63	42.69	75.28	39.12
0	0	61	25.24	18	1	2	3	3	2	3	21.16	21.29	20.77	19.88	3	3	45.42	102.28	24.42	48.21	95.98	25.36
0	0	61	25.24	18	1	3	2	2	2	2	16.62	15.26	17.16	17.21	3	3	43.42	110.42	20.88	45.58	112.68	22.05
0	0	61	25.24	18	1	5	2	3	3	2	23.79	15.95	22.68	17.12	3	4	24.63	36.55	16.84	27.32	34.88	18.64
1	1	75	27.68	360	1	1	2	2	2	2	15.6	15.63	14.92	15.32	3	3	89.42	35.8	33.61	85.78	38.21	31.25
0	1	75	27.68	360	1	2	2	3	2	3	18.72	24.13	17.78	23.1	3	3	37.68	56.84	24.18	40.28	54.69	22.15
0	1	75	27.68	360	1	3	3	3	2	2	14.84	17.48	15.28	16.88	3	3	37.88	51.4	31.58	36.55	52.12	33.78
1	0	34	26.04	72	1	1	2	2	2	2	13.96	17.11	13.96	18.03	1	1	37.74	89.44	24.12	42.38	82.67	28.39
0	0	34	26.04	72	1	2	2	2	2	3	13.38	11.84	13.39	11.58	2	3	28.42	45.39	20.56	31.84	50.63	25.17
0	0	34	26.04	72	1	3	3	3	3	4	12.72	23.85	12.77	25.81	2	2	33.78	77.37	22.01	38.64	82.94	30.52
0	0	34	26.04	72	1	4	2	2	2	3	18.42	26.44	18.84	27.21	2	2	35.32	103.56	31.36	40.73	110.85	36.57
0	0	34	26.04	72	1	5	2	2	2	2	15.02	14.49	15.08	14.38	3	3	21.44	29.32	17.21	28.69	35.86	25.71
1	0	52	24.32	0.25	1	1	2	3	2	3	17.67	15.92	18.02	16.3	4	3	73.64	44.47	39.46	84.93	52.48	43.5
0	0	52	24.32	0.25	1	2	2	2	2	2	13.6	18.01	13.9	17.88	3	3	57.82	26.36	21.31	64.55	34.25	29.33
0	0	52	24.32	0.25	1	3	2	2	3	2	15	14.5	14.78	14.35	3	3	36.65	38.69	23.06	42.28	44.51	33.56
0	0	52	24.32	0.25	1	4	1	1	1	2	41.15	15.52	42.75	15.11	3	3	38.17	37.28	22.5	41.39	43.26	28.64
0	0	52	24.32	0.25	1	5	2	3	2	3	18.85	15.68	18.81	15.86	3	3	25.61	33.36	20.1	30.1	42.38	27.51
1	1	40	19.57	36	1	1	3	3	3	3	14.02	16.22	12.89	17.14	1	1	85.31	41.37	16.1	91.05	47.3	24.39
0	1	40	19.57	36	1	2	1	2	1	2	18.48	15.89	19.2	15.96	2	3	28.95	44.63	15.42	33.61	51.82	22.5
0	1	40	19.57	36	1	3	2	1	3	2	29.97	25.77	29.83	25.13	2	3	45.91	43.13	20.69	51.37	46.39	25.62
0	1	40	19.57	36	1	4	2	3	2	3	49.63	29.48	48.1	28.46	3	2	29.49	61.52	33.75	35.67	71.94	41.55
0	1	40	19.57	36	1	5	2	3	2	2	15.43	14.42	15.49	14.64	3	2	23.12	48.34	17.1	34.28	44.31	27.38
1	1	40	23.53	6	1	1	2	3	2	3	18.93	17.81	17.57	18.92	1	1	36.58	84.95	24.63	40.36	92.34	31.06
0	1	40	23.53	6	1	2	3	3	3	4	23.6	25.12	25.26	25.09	2	3	53.33	39.22	20.96	50.94	41.52	26.31
0	1	40	23.53	6	1	3	2	3	2	2	20.2	22.8	19.64	21.26	2	3	29.52	40.07	25.95	31.51	44.58	26.37
0	1	40	23.53	6	1	4	2	3	2	2	19.13	23.88	19.25	25.43	1	1	75.24	75.98	15.9	84.34	78.36	21.58
0	1	40	23.53	6	1	5	2	2	2	2	17.53	21.4	18	21.8	1	1	41.99	96.67	22.49	46.82	100.24	26.38
1	1	50	24.9	60	1	1	2	2	3	2	20.15	33.99	19.1	33.94	2	2	73.82	107.89	22.28	82.34	110.3	28.39
0	1	50	24.9	60	1	2	2	3	2	3	17.82	13.52	17.18	13.52	3	2	104.43	68.77	15.97	112.47	61.83	22.81
0	1	50	24.9	60	1	3	2	2	2	2	17.77	15.59	17.36	15.04	3	2	31.41	76.9	19.81	36.55	72.65	25.18
0	1	50	24.9	60	1	4	3	2	2	2	22.63	20.93	23.13	20.46	4	4	37.02	59.29	24.49	31.25	62.36	34.56
0	1	50	24.9	60	1	5	2	2	2	2	18.82	14.78	18.85	14.64	3	2	44.39	57.51	23.67	42.31	62.38	29.04
1	0	32	19.65	6	1	1	2	2	2	2	13.77	10.41	13.36	10.81	1	1	39.97	56.14	16.91	43.17	52.34	26.32
0	0	32	19.65	6	1	2	3	2	2	2	16	12.83	16.23	12.77	2	3	44.33	25.1	16.27	40.08	32.18	21.47
0	0	32	19.65	6	1	3	3	3	2	3	16.79	15.19	16.8	15.16	2	2	39.72	49.74	17.71	42.2	54.36	22.57
0	0	32	19.65	6	1	4	2	2	2	3	18.8	17	18.44	17.2	2	2	34.41	71.99	29.21	30.81	75.62	34.28
0	0	32	19.65	6	1	5	3	2	3	2	13.83	14.33	13.98	14.64	2	2	15.39	78	24.5	24.37	82.53	26.34
1	0	78	20.89	12	1	1	2	2	2	2	17.92	15.43	18.31	17.24	3	3	20.95	60.61	26.31	27.62	67.34	28.31
0	0	78	20.89	12	1	2	2	2	2	3	13.57	25.95	14.31	27.58	3	3	38.32	55.34	14.39	42.93	52.38	19.35
0	0	78	20.89	12	1	3	4	4	4	4	13.81	14.33	14.35	13.88	3	3	41.1	34.46	20.1	46.82	41.54	26.85
0	0	78	20.89	12	1	4	2	2	3	2	21.5	18.42	20.79	19.21	3	4	13.21	13.61	15.25	19.32	24.22	24.36
0	0	78	20.89	12	1	5	2	3	2	2	12.39	14.67	11.69	13.54	3	3	19.59	10.2	13.67	25.09	12.38	11.61
1	0	45	33.2	120	1	1	2	1	2	2	27.22	30.58	27.69	30.89	3	2	116.48	67.87	33.03	112.81	61.35	27.33
0	0	45	33.2	120	1	2	2	1	2	2	18.27	20.68	17.51	20.12	3	3	55	36.52	30.03	62.3	42.82	39.34
0	0	45	33.2	120	1	3	2	2	2	3	28.66	29.93	37.9	29.74	3	2	85.7	89.04	34.27	94.29	82.36	42.37
0	0	45	33.2	120	1	4	2	2	2	2	22.68	31.8	22.14	23.3	4	4	30.91	46.79	19.45	38.05	49.35	25.3
0	0	45	33.2	120	1	5	2	2	2	3	12.1	16.07	12.19	16.13	3	4	41.38	37.25	20.19	36.12	32.06	29.34
1	0	56	22.89	96	1	1	3	2	3	3	19.42	14.23	17.18	12.78	3	3	54.33	46.23	41.88	50.73	52.18	46.57
0	0	56	22.89	96	1	2	2	2	2	3	18	17.38	18.92	17.91	3	2	85.41	88.89	84.37	93.07	94.87	92.62
0	0	56	22.89	96	1	3	2	2	2	3	18.45	15.16	18.37	15.19	3	3	17.3	56.17	23.06	20.79	61.97	31.51
0	0	56	22.89	96	1	4	3	3	2	4	16.22	17.01	13.56	15.71	4	4	21.24	29.3	15.2	28.94	37.16	25.34
0	0	56	22.89	96	1	5	3	4	2	3	15.27	17.41	14.75	17.04	4	4	20.1	39.51	19.89	26.66	43.11	25.57
1	1	36	19.05	2	1	1	2	2	3	2	25.64	23.29	24.59	23.35	1	1	87.38	51.57	21.99	92.61	62.47	29.64
0	1	36	19.05	2	1	2	3	2	3	2	11.11	12.24	10.93	12.09	1	1	33.13	59.5	17.29	42.57	65.58	24.36
0	1	36	19.05	2	1	3	3	2	2	2	22.09	13.46	22.14	13.47	1	1	73.01	86.17	26	88.34	96.21	33.07
0	1	36	19.05	2	1	4	1	2	1	2	17.17	20.39	16.73	20.4	4	4	52	24.67	27.12	64.86	28.72	35.29
0	1	36	19.05	2	1	5	2	2	2	2	16.47	25.93	16.6	26.16	4	4	22.17	35.53	22.9	28.37	42.61	29.64
1	1	25	22.3	0	0	1	4	2	4	2	15.1	32.25	15.68	31.25	1	1	32.94	109.84	24.59	29.4	101.05	27.91
0	1	25	22.3	0	0	2	2	3	2	3	22.85	18.63	23.12	17.86	1	1	44.3	120.1	23.61	48.3	125.65	36.25
0	1	25	22.3	0	0	3	2	2	1	2	29.54	19.31	28.68	18.98	1	1	63.35	134.95	32.51	58.3	125.65	36.25
0	1	25	22.3	0	0	4	2	2	1	2	19.08	19.5	19.24	18.86	1	1	36.36	97.89	21.15	38.3	96.94	22.26
0	1	25	22.3	0	0	5	2	2	3	2	19.13	26.19	20.67	25.78	1	1	57.61	119.92	26.79	58.12	109.29	24.06
1	1	25	22.86	0	0	1	2	3	3	3	11.49	12.51	10.43	13.21	1	1	33.06	103.92	24.47	30.25	100.75	30.75
0	1	25	22.86	0	0	2	2	1	2	2	12.96	12.65	13.14	12.26	1	1	34.54	118.64	23.42	34.75	87.56	30.79
0	1	25	22.86	0	0	3	1	1	1	1	14.39	17.13	13.12	16.86	1	1	64.01	137.86	32.76	64.53	79.77	24.42
0	1	25	22.86	0	0	4	2	2	2	3	13.07	19.32	12.59	20.15	2	1	61.99	86.07	19.31	57.28	81.48	28.12
0	1	25	22.86	0	0	5	2	2	2	2	14.53	15.62	15.26	14.87	1	1	57.4	116.74	25.44	61.23	134.28	41.04
1	1	25	23.84	0	0	1	2	2	3	2	18.08	20.23	16.98	19.36	1	1	62.48	85.59	65.14	64.05	91.5	84.75
0	1	25	23.84	0	0	2	2	2	2	2	18.4	16.32	17.58	17.21	1	1	63.11	114.88	15.71	61.95	111.6	19.86
0	1	25	23.84	0	0	3	1	1	1	2	27.59	21.83	26.37	20.58	2	2	63.76	129.29	32.24	63.17	128.16	40.65
0	1	25	23.84	0	0	4	1	1	1	1	30.75	39.74	28.67	35.86	2	1	37.84	155.79	35.75	38.41	157.73	26.91
0	1	25	23.84	0	0	5	2	2	3	2	18.01	21.94	19.25	22.25	1	1	35.18	131.83	18.14	36.02	134.26	17.56
1	1	25	24.82	0	0	1	2	2	2	2	18.76	14.53	20.08	15.38	1	1	119.92	56.32	44.27	119.14	55.24	45.94
0	1	25	24.82	0	0	2	1	3	1	3	20.93	25.96	21.05	26.36	1	2	89.9	44.02	29.31	87.07	44.73	29.21
0	1	25	24.82	0	0	3	1	1	1	1	21.78	26.58	21.84	27.16	1	1	126.95	107.91	24.25	126.74	112.21	23.87
0	1	25	24.82	0	0	4	2	2	2	2	23.92	16.28	24.01	16.23	1	1	84.89	132.18	21.9	87.4	136.55	20.15
0	1	25	24.82	0	0	5	4	3	3	2	14.71	15.18	15.2	16.11	1	1	34.75	78.28	17.92	32.39	82.07	17.83
1	0	22	21.34	0	0	1	2	3	3	3	12.63	15.56	11.88	16.32	1	1	88.77	82.89	36.19	85.61	81.63	40.52
0	0	22	21.34	0	0	2	2	2	2	2	16.39	14.96	15.86	12.68	2	1	91.63	157.85	43.36	95.37	160.52	49.37
0	0	22	21.34	0	0	3	2	2	3	2	17.75	18.8	18.06	19.19	2	2	64.02	161.13	45.45	60.53	131.28	42.61
0	0	22	21.34	0	0	4	2	2	2	2	25.14	19.51	23.87	18.96	1	1	42.05	133.88	23.25	42.18	142.59	28.31
0	0	22	21.34	0	0	5	2	2	2	2	14.84	13.52	13.88	12.65	1	2	33.54	66.54	23.32	35.64	64.34	28.62
1	0	23	19.14	0	0	1	2	2	3	2	11.7	17.37	12.29	16.67	2	2	119.09	37.43	26.51	123.55	38.32	32.28
0	0	23	19.14	0	0	2	2	3	2	3	13.08	14.66	14.16	13.88	2	3	106.79	37.33	21.12	103.65	40.34	25.62
0	0	23	19.14	0	0	3	2	2	2	2	16.45	13.32	15.69	12.57	2	2	120.47	78.78	26.3	118.61	81.67	30.87
0	0	23	19.14	0	0	4	2	2	1	2	21.53	17.13	22.31	16.75	2	2	80.25	96.54	21.98	78.91	103.68	28.34
0	0	23	19.14	0	0	5	2	2	2	2	18.99	14.39	19.34	13.24	2	2	27.47	126.18	21.89	31.54	130.52	24.82
1	0	23	24.46	0	0	1	2	2	2	2	13.67	13.56	14.49	13.67	1	1	59.09	75.38	36.03	52.66	77.94	42.3
0	0	23	24.46	0	0	2	2	2	2	2	13.67	11.76	13.57	12.36	1	1	60.28	98.22	32.18	64.38	105.44	38.04
0	0	23	24.46	0	0	3	2	3	1	3	17.34	12.87	16.87	13.68	2	2	42.17	102.01	22.41	39.61	112.55	28.32
0	0	23	24.46	0	0	4	2	3	2	3	14.93	15.97	15.27	16.33	2	1	38.13	117.49	29.34	35.07	115.34	34.18
0	0	23	24.46	0	0	5	2	2	2	2	14.18	17.94	13.89	18.36	2	1	27.76	105.62	22.39	32.06	117.35	29.83
1	0	23	24.97	0	0	1	2	2	1	2	39.73	19.49	41.21	20.14	1	2	36.74	61.55	63.61	30.84	58.52	69.81
0	0	23	24.97	0	0	2	3	2	3	2	17.89	16.89	18.36	17.09	1	1	40.29	73.14	26.44	44.51	77.94	22.55
0	0	23	24.97	0	0	3	2	2	2	1	19.09	19.88	18.76	19.55	2	2	32.9	67.13	35.89	35.45	62.59	38.84
0	0	23	24.97	0	0	4	2	3	2	3	19.46	15.41	18.68	14.97	1	2	36.57	56.82	28.14	35.54	62.37	32.51
0	0	23	24.97	0	0	5	2	3	2	3	14.09	19.26	13.84	20.46	1	1	58.45	101.4	19.8	61.82	110.54	25.34
1	0	23	17.47	0	0	1	2	1	2	1	16.8	14.33	17.06	13.87	2	3	29.26	30.03	17.48	32.63	35.81	21.56
0	0	23	17.47	0	0	2	1	1	2	1	17.83	18.72	18.36	19.12	2	2	65.11	88.94	32.73	60.37	94.36	35.18
0	0	23	17.47	0	0	3	1	2	1	2	20.47	22.38	18.76	21.69	2	3	25.82	54.27	31.27	29.48	60.52	38.39
0	0	23	17.47	0	0	4	2	1	3	1	15.65	17.45	16.14	18.16	1	1	60.48	80.66	21.52	59.36	88.37	28.33
0	0	23	17.47	0	0	5	2	3	2	3	14.55	12.54	13.95	13.16	1	1	35.39	70.56	23.68	29.82	64.94	26.61
1	0	22	21.99	0	0	2	2	2	2	2	19.67	12.34	19.47	12.63	1	2	35.77	25.74	48.87	31.94	32.57	52.97
0	0	22	21.99	0	0	3	2	1	2	1	21.63	20.15	21.75	19.9	2	2	67.87	48.04	24.6	73.46	52.64	30.81
0	0	22	21.99	0	0	4	2	1	2	1	17.86	17.83	18.13	17.79	2	2	38.81	46.99	21.06	32.19	52.15	26.35
0	0	22	21.99	0	0	5	2	2	2	2	14.52	20.9	15.81	20.47	1	1	61.18	94.22	28.91	55.64	106.81	32.84
1	1	25	22.99	0	0	1	3	3	2	3	17.51	16.71	16.86	15.81	2	3	93.28	38.91	72.83	95.66	45.8	82.55
0	1	25	22.99	0	0	2	2	3	2	3	13.44	17.32	12.35	18.23	2	2	83.44	55.3	74.8	82.16	64.13	65.95
0	1	25	22.99	0	0	3	1	2	1	2	17.93	14.32	18.59	13.68	2	1	63.06	100.99	71.13	62.64	105.96	81.87
0	1	25	22.99	0	0	4	1	2	1	2	15.33	14.87	14.12	13.68	2	2	65.1	92.32	61.24	62.35	104.37	65.67
0	1	25	22.99	0	0	5	2	2	2	2	20.08	24.13	19.21	23.24	2	1	100.26	103.78	40.96	92.82	110.54	48.35
1	0	25	21.48	0	0	1	3	2	3	2	13.1	16.85	13.68	15.67	1	1	39.56	91.64	32.98	34.21	105.25	39.61
0	0	25	21.48	0	0	2	2	2	3	2	13.2	13.24	12.78	12.49	1	2	79.04	67.89	23.43	84.06	70.64	32.22
0	0	25	21.48	0	0	3	3	2	3	2	11.4	12.36	11.89	11.96	1	1	60.51	111.47	29.54	65.37	105.68	32.24
0	0	25	21.48	0	0	4	2	2	2	2	20.99	16.89	21.32	17.21	2	1	44.76	149.94	22.57	42.34	150.6	26.58
0	0	25	21.48	0	0	5	2	2	2	2	19.94	16.21	20.06	16.99	3	3	32.68	53.83	21.52	30.85	52.94	26.89
1	0	24	21.48	0	0	1	2	2	1	2	25.46	13.46	24.87	12.58	1	2	65.22	44.5	57.96	60.64	52.97	46.88
0	0	24	21.48	0	0	2	3	2	3	2	14.12	16.73	13.69	15.98	1	2	64.48	37.34	29.67	58.62	44.69	33.58
0	0	24	21.48	0	0	3	2	2	2	2	15.99	14.52	16.22	13.47	2	2	38.82	127.01	46.01	42.28	135.31	52.27
0	0	24	21.48	0	0	4	2	1	2	1	21.11	21.46	20.34	22.16	2	1	59.79	150.51	24.36	56.08	135.17	32.64
0	0	24	21.48	0	0	5	1	2	1	2	20.58	17.72	19.79	16.87	3	2	40.99	101.28	21.82	42.22	110.57	25.33
1	0	23	20.2	0	0	1	2	2	2	2	15.56	16.94	13.24	17.06	2	3	107.15	27.09	52.01	105.67	33.28	49.62
0	0	23	20.2	0	0	2	2	2	2	2	23.85	16.61	22.69	15.68	1	1	60.7	107.01	65.63	62.37	115.91	72.87
0	0	23	20.2	0	0	3	2	2	2	2	15.38	14.63	16.17	13.68	2	2	38.99	88.84	53.21	42.65	92.38	60.84
0	0	23	20.2	0	0	4	1	2	1	2	18.78	21.69	19.16	20.27	2	2	41.96	97.65	44.08	40.34	106.87	49.37
0	0	23	20.2	0	0	5	2	2	2	2	17.06	17.66	16.99	18.17	2	2	33.68	114.92	25.96	34.18	124.67	34.19
1	1	25	20.05	0	0	1	3	2	3	2	71.86	21.66	65.48	20.78	1	2	34.42	22.19	35.45	32.37	29.64	42.65
0	1	25	20.05	0	0	2	2	3	2	2	17.5	20.94	16.89	21.27	1	2	42.28	35.23	36.97	45.39	40.26	40.27
0	1	25	20.05	0	0	3	2	2	2	2	13.74	16.06	14.37	15.66	1	1	65.16	66.56	32.19	62.31	70.66	37.34
0	1	25	20.05	0	0	4	3	3	3	3	12.82	13.93	13.16	14.38	2	2	37.77	97.05	33.46	41.28	102.37	38.27
0	1	25	20.05	0	0	5	2	2	2	2	13.46	15.51	12.93	16.18	1	1	40.13	126.36	22.42	43.87	133.52	30.97
1	1	26	19.47	0	0	1	2	3	2	3	14.82	12.19	13.47	11.89	2	3	89.22	34.38	19.05	92.81	44.63	25.94
0	1	26	19.47	0	0	2	2	3	2	3	13.96	15.72	14.37	16.21	2	3	80.6	25.19	52.29	75.64	34.07	62.81
0	1	26	19.47	0	0	3	2	2	2	2	21.57	21.21	19.96	20.68	2	2	125.18	40.65	35.45	118.94	47.05	33.1
0	1	26	19.47	0	0	4	2	2	2	3	31.19	17.94	30.94	18.61	2	2	130.65	103.39	51.35	124.8	110.25	45.82
0	1	26	19.47	0	0	5	2	2	3	2	19.87	23.78	20.45	22.95	2	2	37.92	69.11	17.64	34.72	76.49	25.34
1	1	25	24.22	0	0	1	2	2	2	2	13.15	12.56	12.67	11.89	1	1	56.52	81.93	17.28	62.06	76.51	22.16
0	1	25	24.22	0	0	2	2	2	3	3	16.4	13.74	15.67	14.7	1	1	34.14	94.26	24.88	30.24	102.81	28.63
0	1	25	24.22	0	0	3	2	2	2	2	17.69	17.26	18.31	18.21	2	2	24.88	92.9	42.99	28.64	102.25	45.64
0	1	25	24.22	0	0	4	2	2	2	2	18.15	23.75	17.72	22.85	2	1	48.99	118.49	45.21	52.21	120.34	48.37
0	1	25	24.22	0	0	5	2	2	3	2	14.91	14.95	15.64	15.21	2	2	34.18	76.18	23.86	31.17	71.05	33.29
1	1	24	22.2	0	0	1	2	2	2	3	26.95	15.99	27.41	16.05	1	2	49.53	88.88	19.26	41.33	89.37	25.64
0	1	24	22.2	0	0	2	1	1	2	1	76.37	35.9	75.14	36.19	1	1	43.55	120.75	18.96	42.84	115.61	25.31
0	1	24	22.2	0	0	3	1	2	1	2	18.21	18.36	17.99	19.13	2	1	36.82	113.69	23.66	31.07	110.57	32.58
0	1	24	22.2	0	0	4	2	2	2	2	23.41	26.94	22.99	25.34	2	2	39.47	98.34	18.53	42.68	106.8	25.64
0	1	24	22.2	0	0	5	2	2	2	2	20.05	22.14	19.89	21.68	2	2	44.6	153.04	25.53	49.34	162.38	26.37
1	1	23	24.49	0	0	1	2	2	2	2	15.5	16.2	16.72	15.21	1	1	40.71	73.63	51.95	39.87	88.35	62.38
0	1	23	24.49	0	0	2	2	2	2	2	15.84	31.61	16.27	28.79	1	1	95.96	66.98	62.66	95.33	94.61	71.54
0	1	23	24.49	0	0	3	2	1	2	1	30.8	19.61	28.39	18.67	2	1	83.69	113.27	59.21	78.64	120.53	62.34
0	1	23	24.49	0	0	4	1	2	1	2	27.99	29.99	25.89	32.51	2	2	41.71	90.81	53.53	45.68	98.36	62.31
0	1	23	24.49	0	0	5	2	2	2	1	16.02	20.13	15.88	19.43	2	1	37.99	165.81	41.65	42.82	162.08	46.38
1	1	27	24.31	0	0	1	2	3	3	3	12.97	12.1	13.84	12.31	1	1	132.83	38.9	49.97	140.27	42.92	54.73
0	1	27	24.31	0	0	2	2	2	2	2	16.63	17.89	17.17	18.13	1	2	38.12	57.28	37.13	34.29	65.81	42.61
0	1	27	24.31	0	0	3	2	2	2	3	15.95	16.81	16.36	16.58	3	2	84.36	106.99	41.63	80.21	114.18	51.37
0	1	27	24.31	0	0	4	2	2	2	2	19.89	34.39	19.75	33.34	1	2	35.47	64.66	72.41	35.83	58.44	66.77
0	1	27	24.31	0	0	5	2	2	2	2	17.41	18.1	17.25	18.88	1	1	74.5	131.35	37.41	72.67	127.45	42.38
